# Supplementary material for: Hydrogel Microparticles for Fluorescence Detection of miRNA in Mix-Read Bioassay
Source: Sensors (Basel). 2021 Nov 18;21(22):7671. doi: 10.3390/s21227671 (PMC8624599; doi:10.3390/s21227671)
Supplement: Supplementary file 1 [file sensors-21-07671-s001.zip]

Archive with 1 entries (1 files):
- sensors-1437152-supplementary.pdf
